# Supplementary material for: Oxidative Distress Induces Wnt/β-Catenin Pathway Modulation in Colorectal Cancer Cells: Perspectives on APC Retained Functions
Source: Cancers (Basel). 2021 Nov 30;13(23):6045. doi: 10.3390/cancers13236045 (PMC8656656; doi:10.3390/cancers13236045)
Supplement: Supplementary file 1 [file cancers-13-06045-s001.zip]

Archive with 1 entries (1 files):
- cancers-1465288-supplementary.pdf
